# Supplementary material for: A decade of antimicrobial resistance in Vibrio spp.: genomic and functional insights
Source: Microbiol Spectr. 2026 Apr 2;14(5):e02162-25. doi: 10.1128/spectrum.02162-25 (PMC13142030; doi:10.1128/spectrum.02162-25)
Supplement: Table S1 — Details of Vibrio cholerae and Vibrio paracholerae strains isolated, characterized, sequenced, and analyzed in the current study. [file spectrum.02162-25-s0005.xlsx]

## Sheet: Sheet1
Supplementary Table S1 Details of Vibrio cholerae and Vibrio paracholerae strains isolated, characterized, sequenced, and analyzed in the current study, including strain identifiers, source of isolation, and key genomic and phenotypic characteristics.
Run ID	Sample ID	Year of collection	ID_as_given_by_NICED	Organism-Genome based	Serogroup	Biotype	Wave	Pandemic	aadA1	aph(3'')-Ib	aph(3')-Ia	aph(6)-Id	blaCARB-7	blaCARB-9	blaCMY-4	blaOXA-10	ble-Sh	catA1	catB9	dfrA1	dfrA15	dfrA31	dfrA6	floR	mph(A)	mph(E)	msr(E)	qnrVC1	qnrVC4	qnrVC5	qnrVC7	sul1	sul2	tet(A)	tetA(D)	varG	gyrA_mutation: S83I	parC_mutation: S85L	MLST-ST	adk-allele no.	gyrB-allele no.	mdh-allele no.	metE-allele.no	pntA-allele.no.	purM-allele no.	pyrC-allele no.	Gentamycin	Ampicillin	Kanamycin
S1_R64	IDH9013	2016	V. cholerae non O1 non O139	Vibrio cholerae	Non-O1/O139	ND	ND	ND	Absent	Absent	Absent	Absent	Absent	Absent	Absent	Absent	Absent	Absent	Absent	Absent	Absent	Present	Absent	Absent	Absent	Absent	Absent	Absent	Absent	Absent	Absent	Absent	Absent	Absent	Absent	Absent	Present	Present	Unknown ST	2	46	3	22	30	18	45	Susceptible	Resistant	Susceptible
S2_R64	IDH9719	2016	V. cholerae non O1 non O139	Vibrio cholerae	Non-O1/O139	ND	ND	ND	Absent	Absent	Absent	Absent	Absent	Absent	Absent	Absent	Absent	Absent	Absent	Absent	Absent	Present	Absent	Absent	Absent	Absent	Absent	Absent	Present	Absent	Absent	Absent	Absent	Absent	Absent	Absent	Present	Present	Unknown ST	27	5	14	55	7	18	45	Intermediate	Intermediate	Intermediate
S3_R64	IDH9153	2016	V. cholerae non O1 non O139	Vibrio cholerae	Non-O1/O139	ND	ND	ND	Absent	Absent	Absent	Absent	Absent	Absent	Absent	Absent	Absent	Absent	Absent	Absent	Absent	Absent	Absent	Absent	Absent	Absent	Absent	Absent	Absent	Absent	Absent	Absent	Absent	Absent	Absent	Present	Absent	Absent	303	73	85	14	149	19	1	96	Susceptible	Susceptible	Susceptible
S4_R64	IDH8865	2016	V. cholerae non O1 non O139	Vibrio cholerae	Non-O1/O139	ND	ND	ND	Absent	Absent	Absent	Absent	Absent	Absent	Absent	Absent	Absent	Absent	Absent	Absent	Absent	Present	Absent	Absent	Absent	Absent	Absent	Absent	Absent	Present	Absent	Absent	Absent	Absent	Absent	Present	Present	Absent	Unknown ST	2	5	1	~106	34	10	~139	Intermediate	Susceptible	Intermediate
S5_R64	BCH6459	2016	V. cholerae non O1 non O139	Vibrio cholerae	Non-O1/O139	ND	ND	ND	Absent	Absent	Absent	Absent	Absent	Absent	Absent	Absent	Absent	Absent	Absent	Absent	Absent	Absent	Absent	Absent	Absent	Absent	Absent	Absent	Absent	Absent	Absent	Absent	Absent	Absent	Absent	Absent	Absent	Absent	Unknown ST	19	26	4	200	~6	1	81	Intermediate	Susceptible	Susceptible
S6_R64	IDH8924	2016	V. cholerae O1 Ogawa	Vibrio cholerae	O1	El Tor Variant	Late Wave 3	True	Absent	Present	Absent	Present	Absent	Absent	Absent	Absent	Absent	Absent	Present	Present	Absent	Absent	Absent	Present	Absent	Absent	Absent	Absent	Absent	Absent	Absent	Absent	Present	Absent	Absent	Present	Present	Present	69	7	11	4	37	12	1	20	Intermediate	Susceptible	Intermediate
S7_R64	IDH9002	2016	V. cholerae O1 Ogawa	Vibrio cholerae	O1	El Tor Variant	Late Wave 3	True	Absent	Present	Absent	Present	Absent	Absent	Absent	Absent	Absent	Absent	Present	Present	Absent	Absent	Absent	Present	Absent	Absent	Absent	Absent	Absent	Absent	Absent	Absent	Present	Absent	Absent	Present	Present	Present	69	7	11	4	37	12	1	20	Intermediate	Intermediate	Intermediate
S9_R64	IDH9139	2016	V. cholerae O1 Ogawa	Vibrio cholerae	O1	El Tor Variant	Late Wave 3	True	Absent	Present	Absent	Present	Absent	Absent	Absent	Absent	Absent	Absent	Present	Present	Absent	Absent	Absent	Present	Absent	Absent	Absent	Absent	Absent	Absent	Absent	Absent	Present	Absent	Absent	Present	Present	Present	69	7	11	4	37	12	1	20	Intermediate	Intermediate	Intermediate
S10_R64	IDH9621	2016	V. cholerae O1 Ogawa	Vibrio cholerae	O1	El Tor Variant	Late Wave 3	True	Absent	Present	Absent	Present	Absent	Absent	Absent	Absent	Absent	Absent	Present	Present	Absent	Absent	Absent	Present	Absent	Absent	Absent	Absent	Absent	Absent	Absent	Absent	Present	Absent	Absent	Present	Present	Present	69	7	11	4	37	12	1	20	Resistant	Susceptible	Intermediate
S11_R64	IDH11468	2018	V. cholerae non O1 non O139	Vibrio cholerae	Non-O1/O139	ND	ND	ND	Absent	Absent	Absent	Absent	Absent	Absent	Absent	Absent	Absent	Absent	Absent	Absent	Absent	Absent	Absent	Absent	Absent	Absent	Absent	Absent	Absent	Absent	Absent	Absent	Absent	Absent	Absent	Absent	Present	Present	270	26	5	1	50	31	14	45	Intermediate	Susceptible	Intermediate
S12_R64	IDH11667	2018	V. cholerae non O1 non O139	Vibrio cholerae	Non-O1/O139	ND	ND	ND	Absent	Absent	Absent	Absent	Absent	Absent	Absent	Absent	Absent	Absent	Absent	Absent	Absent	Present	Absent	Absent	Absent	Absent	Absent	Absent	Present	Absent	Absent	Absent	Absent	Absent	Absent	Absent	Present	Absent	Unknown ST	2	5	26	~200	31	1	45	Intermediate	Susceptible	Intermediate
S13_R64	IDH11813	2018	V. cholerae non O1 non O139	Vibrio cholerae	Non-O1/O139	ND	ND	ND	Absent	Absent	Absent	Absent	Absent	Absent	Absent	Absent	Absent	Absent	Absent	Absent	Present	Present	Absent	Absent	Absent	Absent	Absent	Absent	Absent	Present	Absent	Absent	Absent	Absent	Absent	Absent	Absent	Absent	Unknown ST	3	41	80	205	62	3	83	Intermediate	Susceptible	Intermediate
S14_R64	BCH9309	2018	V. paracholerae	V. paracholerae	V. paracholerae	ND	ND	ND	Absent	Absent	Absent	Absent	Absent	Absent	Absent	Absent	Absent	Absent	Absent	Absent	Absent	Absent	Absent	Absent	Absent	Absent	Absent	Absent	Absent	Absent	Absent	Absent	Absent	Absent	Absent	Absent	Present	Present	Unknown ST	12	46	~26	~78	~58	10	26	Intermediate	Susceptible	Intermediate
S15_R64	BCH9766	2018	V. cholerae non O1 non O139	Vibrio cholerae	Non-O1/O139	ND	ND	ND	Absent	Absent	Absent	Absent	Absent	Absent	Absent	Absent	Absent	Absent	Absent	Absent	Absent	Absent	Absent	Absent	Absent	Absent	Absent	Absent	Absent	Absent	Present	Absent	Absent	Absent	Absent	Absent	Absent	Absent	Unknown ST	47	41	80	9	25	3	~1	Intermediate	Susceptible	Intermediate
S16_R64	IDH11335	2018	V. cholerae O1 Ogawa	Vibrio cholerae	O1	El Tor Variant	Late Wave 3	True	Absent	Present	Absent	Present	Absent	Absent	Absent	Absent	Absent	Absent	Present	Present	Absent	Absent	Absent	Present	Absent	Absent	Absent	Absent	Absent	Absent	Absent	Absent	Present	Absent	Absent	Present	Present	Present	69	7	11	4	37	12	1	20	Intermediate	Susceptible	Intermediate
S17_R64	IDH11838	2018	V. cholerae O1 Ogawa	Vibrio cholerae	O1	El Tor Variant	Late Wave 3	True	Absent	Present	Absent	Present	Absent	Absent	Absent	Absent	Absent	Absent	Present	Present	Absent	Absent	Absent	Present	Absent	Absent	Absent	Absent	Absent	Absent	Absent	Absent	Present	Absent	Absent	Present	Present	Present	69	7	11	4	37	12	1	20	Resistant	Intermediate	Intermediate
S18_R64	IDH11430	2018	V. cholerae O1 Ogawa	Vibrio cholerae	O1	El Tor Variant	Late Wave 3	True	Absent	Present	Absent	Present	Absent	Absent	Absent	Absent	Absent	Absent	Present	Present	Absent	Absent	Absent	Present	Absent	Absent	Absent	Absent	Absent	Absent	Absent	Absent	Present	Absent	Absent	Present	Present	Present	69	7	11	4	37	12	1	20	Intermediate	Intermediate	Intermediate
S19_R64	IDH11892	2018	V. cholerae O1 Ogawa	Vibrio cholerae	O1	El Tor Variant	Late Wave 3	True	Absent	Present	Absent	Present	Absent	Absent	Absent	Absent	Absent	Absent	Present	Present	Absent	Absent	Absent	Present	Absent	Absent	Absent	Absent	Absent	Absent	Absent	Absent	Present	Absent	Absent	Present	Present	Present	69	7	11	4	37	12	1	20	Susceptible	Intermediate	Susceptible
S20_R64	IDH11210	2018	V. cholerae O1 Ogawa	Vibrio cholerae	O1	El Tor Variant	Late Wave 3	True	Absent	Present	Absent	Present	Absent	Absent	Absent	Absent	Absent	Absent	Present	Present	Absent	Absent	Absent	Present	Absent	Absent	Absent	Absent	Absent	Absent	Absent	Absent	Present	Absent	Absent	Present	Present	Present	69	7	11	4	37	12	1	20	Resistant	Intermediate	Intermediate
S21_R64	BCH12481	2020	V. cholerae non O1 non O139	Vibrio cholerae	O1	El Tor Variant	Late Wave 3	True	Absent	Absent	Absent	Absent	Absent	Absent	Absent	Absent	Absent	Absent	Present	Present	Absent	Absent	Absent	Absent	Absent	Absent	Absent	Absent	Absent	Absent	Absent	Absent	Absent	Absent	Absent	Present	Present	Present	69	7	11	4	37	12	1	20	Resistant	Intermediate	Intermediate
S22_R64	BCH12549	2020	V. cholerae non O1 non O139	Vibrio cholerae	Non-O1/O139	ND	ND	ND	Absent	Absent	Absent	Absent	Absent	Absent	Present	Absent	Absent	Absent	Absent	Absent	Absent	Present	Absent	Absent	Absent	Absent	Absent	Absent	Absent	Present	Absent	Absent	Absent	Absent	Absent	Absent	Present	Present	Unknown ST	2	5	3	97	30	1	26	Susceptible	Resistant	Susceptible
S23_R64	BCH12553	2020	V. cholerae non O1 non O139	Vibrio cholerae	Non-O1/O139	ND	ND	ND	Absent	Absent	Absent	Absent	Absent	Absent	Present	Absent	Absent	Absent	Absent	Absent	Absent	Present	Absent	Absent	Absent	Absent	Absent	Absent	Absent	Present	Absent	Absent	Absent	Absent	Absent	Absent	Present	Present	Unknown ST	2	5	3	97	30	1	26	Intermediate	Resistant	Intermediate
S24_R64	IDH13052	2020	V. cholerae O1 Ogawa	Vibrio cholerae	O1	El Tor Variant	Late Wave 3	True	Absent	Present	Absent	Present	Absent	Absent	Absent	Absent	Absent	Absent	Present	Present	Absent	Absent	Absent	Present	Absent	Absent	Absent	Absent	Absent	Absent	Absent	Absent	Present	Absent	Absent	Present	Present	Present	69	7	11	4	37	12	1	20	Resistant	Intermediate	Intermediate
S25_R64	NT5711	2020	V. cholerae O1 Ogawa	Vibrio cholerae	O1	El Tor Variant	Late Wave 3	True	Absent	Absent	Absent	Absent	Absent	Absent	Absent	Absent	Absent	Absent	Present	Present	Absent	Absent	Absent	Absent	Absent	Absent	Absent	Absent	Absent	Absent	Absent	Absent	Absent	Absent	Absent	Present	Present	Present	69	7	11	4	37	12	1	20	Resistant	Intermediate	Intermediate
S26_R64	IDH13009	2020	V. cholerae O1 Ogawa	Vibrio cholerae	O1	El Tor Variant	Late Wave 3	True	Absent	Present	Absent	Present	Absent	Absent	Absent	Absent	Absent	Absent	Present	Present	Absent	Absent	Absent	Present	Absent	Absent	Absent	Absent	Absent	Absent	Absent	Absent	Present	Absent	Absent	Present	Present	Present	69	7	11	4	37	12	1	20	Intermediate	Intermediate	Intermediate
S27_R64	IDH10730	2017	V. cholerae non O1 non O139	Vibrio cholerae	Non-O1/O139	ND	ND	ND	Absent	Present	Absent	Present	Absent	Absent	Absent	Absent	Absent	Absent	Absent	Absent	Absent	Absent	Present	Present	Absent	Absent	Absent	Absent	Present	Absent	Absent	Absent	Present	Absent	Absent	Absent	Present	Present	Unknown ST	24	23	2	55	30	14	40	Susceptible	Susceptible	Susceptible
S28_R64	IDH9955	2017	V. cholerae non O1 non O139	Vibrio cholerae	Non-O1/O139	ND	ND	ND	Absent	Absent	Absent	Absent	Absent	Absent	Absent	Absent	Absent	Absent	Absent	Absent	Absent	Present	Absent	Absent	Absent	Absent	Absent	Present	Absent	Absent	Absent	Absent	Absent	Absent	Absent	Absent	Absent	Absent	Unknown ST	2	5	1	69	30	18	54	Resistant	Susceptible	Resistant
S29_R64	IDH9940	2017	V. cholerae non O1 non O139	Vibrio cholerae	Non-O1/O139	ND	ND	ND	Absent	Absent	Absent	Absent	Absent	Absent	Absent	Absent	Absent	Absent	Absent	Absent	Absent	Present	Absent	Absent	Absent	Absent	Absent	Present	Absent	Absent	Absent	Absent	Absent	Absent	Absent	Absent	Absent	Absent	Unknown ST	2	5	1	69	30	18	54	Resistant	Intermediate	Resistant
S30_R64	IDH9939	2017	V. cholerae non O1 non O139	Vibrio cholerae	Non-O1/O139	ND	ND	ND	Absent	Absent	Absent	Absent	Absent	Absent	Absent	Absent	Absent	Absent	Absent	Absent	Absent	Absent	Absent	Absent	Absent	Absent	Absent	Absent	Absent	Absent	Absent	Absent	Absent	Absent	Absent	Absent	Absent	Absent	Unknown ST	3	41	80	205	62	3	83	Intermediate	Intermediate	Intermediate
S31_R64	BCH10607	2017	V. cholerae non O1 non O139	Vibrio cholerae	Non-O1/O139	ND	ND	ND	Absent	Present	Absent	Present	Absent	Absent	Absent	Absent	Absent	Absent	Absent	Absent	Absent	Absent	Present	Absent	Absent	Absent	Absent	Absent	Present	Absent	Absent	Absent	Present	Absent	Absent	Absent	Present	Present	Unknown ST	24	23	2	50	30	14	40	Susceptible	Susceptible	Susceptible
S32_R64	IDH10811	2017	V. cholerae O1 Ogawa	Vibrio cholerae	O1	El Tor Variant	Late Wave 3	True	Absent	Present	Absent	Present	Absent	Absent	Absent	Absent	Absent	Absent	Present	Present	Absent	Absent	Absent	Present	Absent	Absent	Absent	Absent	Absent	Absent	Absent	Absent	Present	Absent	Absent	Present	Present	Present	69	7	11	4	37	12	1	20	Intermediate	Susceptible	Intermediate
S33_R64	IDH10941	2017	V. cholerae O1 Ogawa	Vibrio cholerae	O1	El Tor Variant	Late Wave 3	True	Absent	Present	Absent	Present	Absent	Absent	Absent	Absent	Absent	Absent	Present	Present	Absent	Absent	Absent	Present	Absent	Absent	Absent	Absent	Absent	Absent	Absent	Absent	Present	Absent	Absent	Present	Present	Present	69	7	11	4	37	12	1	20	Susceptible	Susceptible	Intermediate
S34_R64	IDH10725	2017	V. cholerae O1 Ogawa	Vibrio cholerae	O1	El Tor Variant	Late Wave 3	True	Absent	Present	Absent	Present	Absent	Absent	Absent	Absent	Absent	Absent	Present	Present	Absent	Absent	Absent	Present	Absent	Absent	Absent	Absent	Absent	Absent	Absent	Absent	Present	Absent	Absent	Present	Present	Present	69	7	11	4	37	12	1	20	Intermediate	Intermediate	Intermediate
S35_R64	IDH10577	2017	V. cholerae O1 Ogawa	Vibrio cholerae	O1	El Tor Variant	Late Wave 3	True	Absent	Absent	Absent	Absent	Absent	Absent	Absent	Absent	Absent	Absent	Present	Present	Absent	Absent	Absent	Absent	Absent	Absent	Absent	Absent	Absent	Absent	Absent	Absent	Absent	Absent	Absent	Present	Present	Present	69	7	11	4	37	12	1	20	Susceptible	Intermediate	Intermediate
S36_R64	IDH10240	2017	V. cholerae O1 Ogawa	Vibrio cholerae	O1	El Tor Variant	Late Wave 3	True	Absent	Present	Absent	Present	Absent	Absent	Absent	Absent	Absent	Absent	Present	Present	Absent	Absent	Absent	Present	Absent	Absent	Absent	Absent	Absent	Absent	Absent	Absent	Present	Absent	Absent	Present	Present	Present	69	7	11	4	37	12	1	20	Intermediate	Resistant	Intermediate
S37_R64	IDH12180	2019	V. paracholerae	V. paracholerae	V. paracholerae	ND	ND	ND	Absent	Absent	Absent	Absent	Absent	Present	Absent	Absent	Absent	Absent	Absent	Absent	Absent	Absent	Absent	Absent	Absent	Absent	Absent	Absent	Absent	Absent	Absent	Absent	Absent	Absent	Absent	Absent	Absent	Absent	Unknown ST	17	46	~26	78	~58	11	26	Intermediate	Resistant	Intermediate
S38_R64	IDH11849	2019	V. cholerae non O1 non O139	Vibrio cholerae	Non-O1/O139	ND	ND	ND	Absent	Absent	Absent	Absent	Absent	Absent	Absent	Absent	Absent	Absent	Present	Absent	Absent	Absent	Absent	Absent	Absent	Absent	Absent	Absent	Absent	Absent	Absent	Absent	Absent	Absent	Absent	Absent	Absent	Absent	Unknown ST	1	36	4	~135	72	1	83	Susceptible	Susceptible	Intermediate
S39_R64	IDH11916	2019	V. cholerae non O1 non O139	Vibrio cholerae	Non-O1/O139	ND	ND	ND	Absent	Absent	Absent	Absent	Absent	Absent	Absent	Absent	Absent	Absent	Present	Absent	Absent	Present	Absent	Absent	Absent	Absent	Absent	Absent	Absent	Present	Absent	Absent	Absent	Absent	Absent	Absent	Absent	Absent	Unknown ST	24	41	4	79	72	1	43	Susceptible	Susceptible	Susceptible
S40_R64	BCH11648	2019	V. cholerae non O1 non O139	Vibrio cholerae	Non-O1/O139	ND	ND	ND	Absent	Absent	Absent	Absent	Absent	Absent	Absent	Absent	Absent	Absent	Absent	Absent	Absent	Absent	Present	Absent	Absent	Absent	Absent	Absent	Absent	Absent	Absent	Absent	Absent	Absent	Absent	Absent	Present	Present	Unknown ST	1	~5	14	~200	~70	1	~91	Intermediate	Susceptible	Intermediate
S41_R64	BCH11679	2019	V. cholerae non O1 non O139	Vibrio cholerae	O139	ND	ND	ND	Absent	Absent	Absent	Absent	Absent	Absent	Absent	Absent	Absent	Absent	Absent	Absent	Absent	Present	Absent	Absent	Absent	Absent	Absent	Absent	Absent	Present	Absent	Absent	Absent	Absent	Absent	Absent	Absent	Absent	286	3	23	29	87	25	3	12	Susceptible	Susceptible	Intermediate
S42_R64	IDH12609	2019	V. cholerae O1 Ogawa	Vibrio cholerae	O1	El Tor Variant	Late Wave 3	True	Absent	Present	Absent	Present	Absent	Absent	Absent	Absent	Absent	Absent	Present	Present	Absent	Absent	Absent	Present	Absent	Absent	Absent	Absent	Absent	Absent	Absent	Absent	Present	Absent	Absent	Present	Present	Present	69	7	11	4	37	12	1	20	Susceptible	Susceptible	Susceptible
S43_R64	IDH12720	2019	V. cholerae O1 Ogawa	Vibrio cholerae	O1	El Tor Variant	Late Wave 3	True	Absent	Present	Absent	Present	Absent	Absent	Absent	Absent	Absent	Absent	Present	Present	Absent	Absent	Absent	Present	Absent	Absent	Absent	Absent	Absent	Absent	Absent	Absent	Present	Absent	Absent	Present	Present	Present	69	7	11	4	37	12	1	20	Intermediate	Susceptible	Intermediate
S44_R64	IDH12588	2019	V. cholerae O1 Ogawa	Vibrio cholerae	O1	El Tor Variant	Late Wave 3	True	Absent	Present	Absent	Present	Absent	Absent	Absent	Absent	Absent	Absent	Present	Present	Absent	Absent	Absent	Present	Absent	Absent	Absent	Absent	Absent	Absent	Absent	Absent	Present	Absent	Absent	Present	Present	Present	69	7	11	4	37	12	1	20	Intermediate	Susceptible	Intermediate
S45_R64	IDH12328	2019	V. cholerae O1 Ogawa	Vibrio cholerae	O1	El Tor Variant	Late Wave 3	True	Absent	Present	Absent	Present	Absent	Absent	Absent	Absent	Absent	Absent	Present	Present	Absent	Absent	Absent	Present	Absent	Absent	Absent	Absent	Absent	Absent	Absent	Absent	Present	Absent	Absent	Present	Present	Present	69	7	11	4	37	12	1	20	Intermediate	Intermediate	Intermediate
S46_R64	IDH12351	2019	V. cholerae O1 Ogawa	Vibrio cholerae	O1	El Tor Variant	Late Wave 3	True	Absent	Present	Absent	Present	Absent	Absent	Absent	Absent	Absent	Absent	Present	Present	Absent	Absent	Absent	Absent	Absent	Absent	Absent	Absent	Absent	Absent	Absent	Absent	Present	Absent	Absent	Present	Present	Present	69	7	11	4	37	12	1	20	Intermediate	Intermediate	Intermediate
S48_R64	BCH13063	2021	V. paracholerae	V. paracholerae	V. paracholerae	ND	ND	ND	Absent	Absent	Absent	Absent	Absent	Present	Absent	Absent	Absent	Absent	Absent	Absent	Absent	Absent	Present	Absent	Absent	Absent	Absent	Absent	Absent	Absent	Absent	Absent	Absent	Absent	Absent	Absent	Present	Present	Unknown ST	23	5	51	50	36	11	45	Susceptible	Resistant	Intermediate
S49_R64	Micro0039	2021	V. cholerae non O1 non O139	Vibrio cholerae	Non-O1/O139	ND	ND	ND	Present	Present	Absent	Present	Absent	Absent	Absent	Present	Absent	Absent	Absent	Absent	Absent	Absent	Absent	Present	Present	Present	Present	Absent	Present	Absent	Present	Present	Present	Absent	Absent	Present	Present	Present	Unknown ST	24	5	~3	196	14	6	45	Intermediate	Resistant	Intermediate
S50_R64	BCH12891	2021	V. cholerae non O1 non O139	Vibrio cholerae	Non-O1/O139	ND	ND	ND	Absent	Present	Absent	Present	Absent	Absent	Absent	Absent	Absent	Absent	Absent	Absent	Absent	Absent	Absent	Absent	Absent	Absent	Absent	Absent	Absent	Absent	Absent	Absent	Present	Present	Absent	Present	Absent	Absent	Unknown ST	3	23	15	48	47	1	5	Intermediate	Susceptible	Intermediate
S51_R64	BCH12949	2021	V. cholerae non O1 non O139	Vibrio cholerae	Non-O1/O139	ND	ND	ND	Absent	Present	Absent	Present	Absent	Absent	Absent	Absent	Absent	Absent	Absent	Absent	Absent	Absent	Absent	Absent	Absent	Absent	Absent	Absent	Absent	Absent	Absent	Absent	Present	Present	Absent	Present	Absent	Absent	Unknown ST	3	23	15	48	47	1	5	Intermediate	Susceptible	Intermediate
S52_R64	Micro0022	2021	V. cholerae O1 Ogawa	Vibrio cholerae	O1	El Tor Variant	Late Wave 3	True	Absent	Present	Absent	Present	Absent	Absent	Absent	Absent	Absent	Absent	Present	Present	Absent	Absent	Absent	Present	Absent	Absent	Absent	Absent	Absent	Absent	Absent	Absent	Present	Absent	Absent	Present	Present	Present	69	7	11	4	37	12	1	20	Susceptible	Susceptible	Susceptible
S53_R64	Micro009	2021	V. cholerae O1 Ogawa	Vibrio cholerae	O1	El Tor Variant	Late Wave 3	True	Absent	Present	Absent	Present	Absent	Absent	Absent	Absent	Absent	Absent	Present	Present	Absent	Absent	Absent	Present	Absent	Absent	Absent	Absent	Absent	Absent	Absent	Absent	Present	Absent	Absent	Present	Present	Present	69	7	11	4	37	12	1	20	Intermediate	Susceptible	Intermediate
S54_R64	Micro0024	2021	V. cholerae O1 Ogawa	Vibrio cholerae	O1	El Tor Variant	Late Wave 3	True	Absent	Present	Absent	Present	Absent	Absent	Absent	Absent	Absent	Absent	Present	Present	Absent	Absent	Absent	Present	Absent	Absent	Absent	Absent	Absent	Absent	Absent	Absent	Present	Absent	Absent	Present	Present	Present	69	7	11	4	37	12	1	20	Intermediate	Intermediate	Intermediate
S9_R70	IDH06843	2014	V. cholerae	Vibrio cholerae	Non-O1/O139	ND	ND	ND	Absent	Absent	Absent	Absent	Present	Absent	Absent	Absent	Absent	Absent	Absent	Absent	Absent	Absent	Absent	Absent	Absent	Absent	Absent	Absent	Absent	Absent	Absent	Absent	Absent	Absent	Absent	Present	Absent	Absent	Unknown ST	11	1	~11	56	19	1	4	Susceptible	Susceptible	Susceptible
S10_R70	IDH06950	2014	V. cholerae	Vibrio cholerae	O1	El Tor Variant	Late Wave 3	True	Absent	Present	Absent	Present	Absent	Absent	Absent	Absent	Absent	Absent	Present	Present	Absent	Absent	Absent	Present	Absent	Absent	Absent	Absent	Absent	Absent	Absent	Absent	Present	Absent	Absent	Present	Present	Present	69	7	11	4	37	12	1	20	Resistant	Susceptible	Susceptible
S11_R70	IDH07182	2014	V. cholerae	Vibrio cholerae	O1	El Tor Variant	Late Wave 3	True	Absent	Present	Absent	Present	Absent	Absent	Absent	Absent	Absent	Absent	Present	Present	Absent	Absent	Absent	Present	Absent	Absent	Absent	Absent	Absent	Absent	Absent	Absent	Present	Absent	Absent	Present	Present	Present	69	7	11	4	37	12	1	20	Resistant	Susceptible	Susceptible
S12_R70	IDH08443	2015	V. cholerae	Vibrio cholerae	O1	El Tor Variant	Late Wave 3	True	Absent	Absent	Absent	Absent	Absent	Absent	Absent	Absent	Absent	Absent	Present	Present	Absent	Absent	Absent	Absent	Absent	Absent	Absent	Absent	Absent	Absent	Absent	Absent	Absent	Absent	Absent	Present	Present	Present	69	7	11	4	37	12	1	20	Susceptible	Susceptible	Susceptible
S13_R70	IDH07697	2015	V. cholerae	Vibrio cholerae	Non-O1/O139	ND	ND	ND	Absent	Absent	Absent	Absent	Absent	Absent	Absent	Absent	Absent	Absent	Absent	Absent	Present	Absent	Absent	Absent	Absent	Absent	Absent	Present	Absent	Absent	Absent	Absent	Absent	Absent	Absent	Present	Absent	Absent	Unknown ST	14	49	3	50	~89	6	98	Susceptible	Susceptible	Susceptible
S14_R70	MV9189	2008	V. cholerae	Vibrio cholerae	O1	El Tor Variant	Late Wave 3	True	Absent	Present	Absent	Present	Absent	Absent	Absent	Absent	Absent	Absent	Present	Present	Absent	Absent	Absent	Present	Absent	Absent	Absent	Absent	Absent	Absent	Absent	Absent	Present	Absent	Absent	Present	Present	Present	69	7	11	4	37	12	1	20	Susceptible	Susceptible	Susceptible
S15_R70	MV13279	2009	V. cholerae	Vibrio cholerae	O1	El Tor Variant	Late Wave 3	True	Absent	Present	Absent	Present	Absent	Absent	Absent	Absent	Absent	Absent	Present	Present	Absent	Absent	Absent	Present	Absent	Absent	Absent	Absent	Absent	Absent	Absent	Absent	Present	Absent	Absent	Present	Present	Present	69	7	11	4	37	12	1	20	Susceptible	Susceptible	Susceptible
S16_R70	MV15939	2009	V. cholerae	Vibrio cholerae	O1	El Tor Variant	Late Wave 3	True	Absent	Present	Absent	Present	Absent	Absent	Absent	Absent	Absent	Absent	Present	Present	Absent	Absent	Absent	Present	Absent	Absent	Absent	Absent	Absent	Absent	Absent	Absent	Present	Absent	Absent	Present	Present	Present	69	7	11	4	37	12	1	20	Resistant	Resistant	Resistant
S17_R70	MV22188	2010	V. cholerae	Vibrio cholerae	O1	El Tor Variant	Late Wave 3	True	Absent	Present	Absent	Present	Absent	Absent	Absent	Absent	Absent	Absent	Present	Present	Absent	Absent	Absent	Present	Absent	Absent	Absent	Absent	Absent	Absent	Absent	Absent	Present	Absent	Absent	Present	Present	Present	69	7	11	4	37	12	1	20	Susceptible	Susceptible	Susceptible
S18_R70	MV22237	2010	V. cholerae	Vibrio cholerae	O1	El Tor Variant	Early Wave 3	True	Absent	Absent	Absent	Absent	Absent	Absent	Absent	Absent	Absent	Absent	Present	Present	Absent	Absent	Absent	Absent	Absent	Absent	Absent	Absent	Absent	Absent	Absent	Absent	Absent	Absent	Absent	Present	Present	Present	69	7	11	4	37	12	1	20	Susceptible	Susceptible	Susceptible
S19_R70	MV27119	2011	V. cholerae	Vibrio cholerae	O1	El Tor Variant	Early Wave 3	True	Absent	Present	Absent	Present	Absent	Absent	Absent	Absent	Absent	Absent	Present	Present	Absent	Present	Absent	Absent	Absent	Absent	Absent	Present	Absent	Absent	Absent	Absent	Present	Absent	Present	Present	Present	Present	69	7	11	4	37	12	1	20	Susceptible	Susceptible	Susceptible
S20_R70	MV30492	2012	V. cholerae	Vibrio cholerae	O1	EL Tor	ND	True	Absent	Present	Absent	Present	Absent	Absent	Absent	Absent	Absent	Absent	Present	Present	Absent	Absent	Absent	Present	Absent	Absent	Absent	Absent	Absent	Absent	Absent	Absent	Present	Absent	Absent	Present	Present	Present	69	7	11	4	37	12	1	20	Resistant	Resistant	Resistant
S21_R70	MV31853	2012	V. cholerae	Vibrio cholerae	O1	El Tor Variant	Early Wave 3	True	Absent	Present	Absent	Present	Absent	Absent	Absent	Absent	Absent	Absent	Present	Present	Absent	Present	Absent	Absent	Absent	Absent	Absent	Present	Absent	Absent	Absent	Absent	Present	Absent	Present	Present	Present	Present	69	7	11	4	37	12	1	20	Resistant	Resistant	Resistant
S22_R70	MV32285	2012	V. cholerae	Vibrio cholerae	O1	El Tor Variant	Late Wave 3	True	Absent	Present	Absent	Present	Absent	Absent	Absent	Absent	Absent	Absent	Present	Present	Absent	Absent	Absent	Present	Absent	Absent	Absent	Absent	Absent	Absent	Absent	Absent	Present	Absent	Absent	Present	Present	Present	69	7	11	4	37	12	1	20	Resistant	Resistant	Resistant
S23_R70	MV35926	2013	V. cholerae	Vibrio cholerae	O1	El Tor Variant	Late Wave 3	True	Absent	Present	Absent	Present	Absent	Absent	Absent	Absent	Absent	Absent	Present	Present	Absent	Absent	Absent	Present	Absent	Absent	Absent	Absent	Absent	Absent	Absent	Absent	Present	Absent	Absent	Present	Present	Present	69	7	11	4	37	12	1	20	Susceptible	Susceptible	Susceptible
S24_R70	IDH06513	2014	V. cholerae	Vibrio cholerae	Non-O1/O139	ND	ND	ND	Absent	Absent	Absent	Absent	Absent	Absent	Absent	Absent	Absent	Absent	Absent	Absent	Absent	Absent	Absent	Absent	Absent	Absent	Absent	Absent	Present	Absent	Absent	Absent	Absent	Absent	Absent	Absent	Absent	Absent	Unknown ST	2	80	15	93	~110	1	~121	Susceptible	Susceptible	Susceptible
S25_R70	MV8069	2008	V. cholerae	Vibrio cholerae	O1	El Tor Variant	Early Wave 3	True	Absent	Absent	Absent	Absent	Absent	Absent	Absent	Absent	Absent	Absent	Present	Absent	Absent	Absent	Absent	Absent	Absent	Absent	Absent	Absent	Absent	Absent	Absent	Absent	Absent	Absent	Absent	Present	Present	Present	69	7	11	4	37	12	1	20	Susceptible	Susceptible	Susceptible
S26_R70	MV30259	2012	V. cholerae	Vibrio cholerae	O1	El Tor Variant	Late Wave 3	True	Absent	Present	Absent	Present	Absent	Absent	Absent	Absent	Absent	Absent	Present	Present	Absent	Absent	Absent	Present	Absent	Absent	Absent	Absent	Absent	Absent	Absent	Absent	Present	Absent	Absent	Present	Present	Present	69	7	11	4	37	12	1	20	Resistant	Resistant	Resistant
S27_R70	MV8227	2008	V. cholerae	Vibrio cholerae	O1	El Tor	ND	True	Absent	Present	Absent	Present	Absent	Absent	Absent	Absent	Absent	Absent	Present	Present	Absent	Present	Absent	Absent	Absent	Absent	Absent	Present	Absent	Absent	Absent	Absent	Present	Absent	Present	Present	Present	Present	Unknown ST	7	11	4	~37	12	1	20	Susceptible	Susceptible	Susceptible
S28_R70	MV23373	2010	V. cholerae	Vibrio cholerae	O1	El Tor Variant	Late Wave 3	True	Absent	Present	Absent	Present	Absent	Absent	Absent	Absent	Absent	Absent	Present	Present	Absent	Absent	Absent	Present	Absent	Absent	Absent	Absent	Absent	Absent	Absent	Absent	Present	Absent	Absent	Present	Present	Present	69	7	11	4	37	12	1	20	Susceptible	Susceptible	Susceptible
S29_R70	MV14585	2009	V. cholerae	Vibrio cholerae	O1	El Tor Variant	Late Wave 3	True	Absent	Present	Absent	Present	Absent	Absent	Absent	Absent	Absent	Absent	Present	Present	Absent	Absent	Absent	Present	Absent	Absent	Absent	Absent	Absent	Absent	Absent	Absent	Present	Absent	Absent	Present	Present	Present	69	7	11	4	37	12	1	20	Susceptible	Susceptible	Susceptible
S30_R70	MV36044	2013	V. cholerae	Vibrio cholerae	O1	El Tor Variant	Late Wave 3	True	Absent	Present	Absent	Present	Absent	Absent	Absent	Absent	Absent	Absent	Present	Present	Absent	Absent	Absent	Present	Absent	Absent	Absent	Absent	Absent	Absent	Absent	Absent	Present	Absent	Absent	Present	Present	Present	69	7	11	4	37	12	1	20	Susceptible	Susceptible	Susceptible
S31_R70	MV13618	2009	V. cholerae	Vibrio cholerae	O1	El Tor Variant	Late Wave 3	True	Absent	Present	Absent	Present	Absent	Absent	Absent	Absent	Absent	Absent	Present	Present	Absent	Absent	Absent	Present	Absent	Absent	Absent	Absent	Absent	Absent	Absent	Absent	Present	Absent	Absent	Present	Present	Present	69	7	11	4	37	12	1	20	Susceptible	Susceptible	Susceptible
S32_R70	MV27041	2011	V. cholerae	Vibrio cholerae	O1	El Tor Variant	Late Wave 3	True	Absent	Present	Absent	Present	Absent	Absent	Absent	Absent	Absent	Absent	Present	Present	Absent	Absent	Absent	Present	Absent	Absent	Absent	Absent	Absent	Absent	Absent	Absent	Present	Absent	Absent	Present	Present	Present	69	7	11	4	37	12	1	20	Susceptible	Susceptible	Susceptible
S33_R70	MV20934	2010	V. cholerae	Vibrio cholerae	O1	El Tor Variant	Late Wave 3	True	Absent	Present	Absent	Present	Absent	Absent	Absent	Absent	Absent	Absent	Present	Present	Absent	Absent	Absent	Present	Absent	Absent	Absent	Absent	Absent	Absent	Absent	Absent	Present	Absent	Absent	Present	Present	Present	69	7	11	4	37	12	1	20	Susceptible	Susceptible	Susceptible
S34_R70	MV21177	2010	V. cholerae	Vibrio cholerae	O1	El Tor Variant	Late Wave 3	True	Absent	Present	Absent	Present	Absent	Absent	Absent	Absent	Absent	Absent	Present	Present	Absent	Absent	Absent	Present	Absent	Absent	Absent	Absent	Absent	Absent	Absent	Absent	Present	Absent	Absent	Present	Present	Present	69	7	11	4	37	12	1	20	Susceptible	Susceptible	Susceptible
S35_R70	MV12566	2009	V. cholerae	Vibrio cholerae	O1	El Tor Variant	Late Wave 3	True	Absent	Present	Absent	Present	Absent	Absent	Absent	Absent	Absent	Absent	Present	Present	Absent	Absent	Absent	Present	Absent	Absent	Absent	Absent	Absent	Absent	Absent	Absent	Present	Absent	Absent	Present	Present	Present	69	7	11	4	37	12	1	20	Susceptible	Susceptible	Susceptible
S36_R70	IDH07230	2014	V. cholerae	Vibrio cholerae	O1	El Tor Variant	Late Wave 3	True	Absent	Present	Absent	Present	Absent	Absent	Absent	Absent	Absent	Absent	Present	Present	Absent	Absent	Absent	Present	Absent	Absent	Absent	Absent	Absent	Absent	Absent	Absent	Present	Absent	Absent	Present	Present	Present	69	7	11	4	37	12	1	20	Resistant	Susceptible	Susceptible
S37_R70	MV27146	2011	V. cholerae	Vibrio cholerae	O1	El Tor Variant	Late Wave 3	True	Absent	Present	Absent	Present	Absent	Absent	Absent	Absent	Absent	Absent	Present	Present	Absent	Absent	Absent	Present	Absent	Absent	Absent	Absent	Absent	Absent	Absent	Absent	Present	Absent	Absent	Present	Present	Present	69	7	11	4	37	12	1	20	Susceptible	Susceptible	Susceptible
S38_R70	MV8270	2008	V. cholerae	Vibrio cholerae	O1	El Tor Variant	Early Wave 3	True	Absent	Present	Absent	Present	Absent	Absent	Absent	Absent	Absent	Absent	Present	Present	Absent	Present	Absent	Absent	Absent	Absent	Absent	Present	Absent	Absent	Absent	Absent	Present	Absent	Present	Present	Present	Present	69	7	11	4	37	12	1	20	Susceptible	Susceptible	Susceptible
S39_R70	IDH07189	2014	V. cholerae	Vibrio cholerae	O1	El Tor Variant	Late Wave 3	True	Absent	Present	Absent	Present	Absent	Absent	Absent	Absent	Absent	Absent	Present	Present	Absent	Absent	Absent	Present	Absent	Absent	Absent	Absent	Absent	Absent	Absent	Absent	Present	Absent	Absent	Present	Present	Present	69	7	11	4	37	12	1	20	Susceptible	Susceptible	Susceptible
S40_R70	IDH07098	2014	V. cholerae	Vibrio cholerae	O1	El Tor Variant	Late Wave 3	True	Absent	Present	Absent	Present	Absent	Absent	Absent	Absent	Absent	Absent	Present	Present	Absent	Absent	Absent	Present	Absent	Absent	Absent	Absent	Absent	Absent	Absent	Absent	Present	Absent	Absent	Present	Present	Present	69	7	11	4	37	12	1	20	Susceptible	Susceptible	Susceptible
S41_R70	MV22147	2010	V. cholerae	Vibrio cholerae	O1	El Tor Variant	Late Wave 3	True	Absent	Present	Absent	Present	Absent	Absent	Absent	Absent	Absent	Absent	Present	Present	Absent	Absent	Absent	Present	Absent	Absent	Absent	Absent	Absent	Absent	Absent	Absent	Present	Absent	Absent	Present	Present	Present	69	7	11	4	37	12	1	20	Susceptible	Susceptible	Susceptible
S42_R70	MV14877	2009	V. cholerae	Vibrio cholerae	O1	El Tor Variant	Late Wave 3	True	Absent	Present	Absent	Present	Absent	Absent	Absent	Absent	Absent	Absent	Present	Present	Absent	Absent	Absent	Present	Absent	Absent	Absent	Absent	Absent	Absent	Absent	Absent	Present	Absent	Absent	Present	Present	Present	69	7	11	4	37	12	1	20	Susceptible	Susceptible	Susceptible
S1_R72	MV10116	2008	V. cholerae	Vibrio cholerae	O1	El Tor Variant	Late Wave 3	TRUE	Absent	Present	Absent	Present	Absent	Absent	Absent	Absent	Absent	Absent	Present	Present	Absent	Absent	Absent	Present	Absent	Absent	Absent	Absent	Absent	Absent	Absent	Absent	Present	Absent	Absent	Present	Present	Present	69	7	11	4	37	12	1	20	Susceptible	Susceptible	Susceptible
S2_R72	MV10285	2008	V. cholerae	Vibrio cholerae	O1	El Tor	ND	TRUE	Absent	Present	Absent	Present	Absent	Absent	Absent	Absent	Absent	Absent	Present	Present	Absent	Absent	Absent	Present	Absent	Absent	Absent	Absent	Absent	Absent	Absent	Absent	Present	Absent	Absent	Present	Present	Present	69	7	11	4	37	12	1	20	Susceptible	Susceptible	Susceptible
S3_R72	MV10345	2008	V. cholerae	Vibrio cholerae	O1	El Tor Variant	Late Wave 3	TRUE	Absent	Present	Absent	Present	Absent	Absent	Absent	Absent	Absent	Absent	Present	Present	Absent	Absent	Absent	Present	Absent	Absent	Absent	Absent	Absent	Absent	Absent	Absent	Present	Absent	Absent	Present	Present	Present	Unknown ST	7	~11	4	37	12	1	20	Susceptible	Susceptible	Susceptible
S4_R72	MV20525	2010	V. cholerae	Vibrio cholerae	O1	El Tor Variant	Late Wave 3	TRUE	Absent	Present	Absent	Present	Absent	Absent	Absent	Absent	Absent	Absent	Present	Present	Absent	Absent	Absent	Present	Absent	Absent	Absent	Absent	Absent	Absent	Absent	Absent	Present	Absent	Absent	Present	Present	Present	69	7	11	4	37	12	1	20	Susceptible	Susceptible	Susceptible
S5_R72	MV35934	2013	V. cholerae	Vibrio cholerae	O1	El Tor Variant	Late Wave 3	TRUE	Absent	Present	Absent	Present	Absent	Absent	Absent	Absent	Absent	Absent	Present	Present	Absent	Absent	Absent	Present	Absent	Absent	Absent	Absent	Absent	Absent	Absent	Absent	Present	Absent	Absent	Present	Present	Present	69	7	11	4	37	12	1	20	Susceptible	Susceptible	Susceptible
S6_R72	MV10328	2008	V. cholerae	Vibrio cholerae	O1	El Tor Variant	Early Wave 3	TRUE	Absent	Absent	Absent	Absent	Absent	Absent	Absent	Absent	Absent	Absent	Present	Absent	Absent	Absent	Absent	Absent	Absent	Absent	Absent	Absent	Absent	Absent	Absent	Absent	Absent	Absent	Absent	Present	Present	Present	69	7	11	4	37	12	1	20	Susceptible	Susceptible	Susceptible
S7_R72	MV27115	2011	V. cholerae	Vibrio cholerae	O1	El Tor Variant	Early Wave 3	TRUE	Absent	Present	Absent	Present	Absent	Absent	Absent	Absent	Absent	Absent	Present	Present	Absent	Present	Absent	Absent	Absent	Absent	Absent	Present	Absent	Absent	Absent	Absent	Present	Absent	Present	Present	Present	Present	69	7	11	4	37	12	1	20	Susceptible	Susceptible	Susceptible
S8_R72	MV31860	2012	V. cholerae	Vibrio cholerae	O1	El Tor Variant	Early Wave 3	TRUE	Absent	Present	Absent	Present	Absent	Absent	Absent	Absent	Absent	Absent	Present	Present	Absent	Present	Absent	Absent	Absent	Absent	Absent	Present	Absent	Absent	Absent	Absent	Present	Absent	Present	Present	Present	Present	69	7	11	4	37	12	1	20	Susceptible	Resistant	Susceptible
S9_R72	MV31527	2012	V. cholerae	Vibrio cholerae	O1	El Tor Variant	Late Wave 3	TRUE	Absent	Present	Absent	Present	Absent	Absent	Absent	Absent	Absent	Absent	Present	Present	Absent	Absent	Absent	Present	Absent	Absent	Absent	Absent	Absent	Absent	Absent	Absent	Present	Absent	Absent	Present	Present	Present	69	7	11	4	37	12	1	20	Susceptible	Susceptible	Resistant
S10_R72	MV9024	2008	V. cholerae	Vibrio cholerae	O1	El Tor Variant	Early Wave 3	TRUE	Absent	Present	Absent	Present	Absent	Absent	Absent	Absent	Absent	Absent	Absent	Present	Absent	Absent	Absent	Absent	Absent	Absent	Absent	Absent	Absent	Absent	Absent	Absent	Present	Absent	Present	Present	Present	Present	69	7	11	4	37	12	1	20	Susceptible	Susceptible	Susceptible
S11_R72	IDH08035	2015	V. cholerae	Vibrio cholerae	O1	El Tor Variant	Early Wave 3	TRUE	Absent	Present	Absent	Present	Absent	Absent	Absent	Absent	Absent	Absent	Present	Present	Absent	Absent	Absent	Absent	Absent	Absent	Absent	Absent	Absent	Absent	Absent	Absent	Present	Absent	Present	Present	Present	Present	69	7	11	4	37	12	1	20	Resistant	Resistant	Resistant
S12_R72	MV9040	2008	V. cholerae	Vibrio cholerae	O1	El Tor Variant	Early Wave 3	TRUE	Absent	Present	Absent	Present	Absent	Absent	Absent	Absent	Absent	Absent	Present	Present	Absent	Present	Absent	Absent	Absent	Absent	Absent	Present	Absent	Absent	Absent	Absent	Present	Absent	Present	Present	Present	Present	69	7	11	4	37	12	1	20	Susceptible	Susceptible	Susceptible
S13_R72	MV30946	2012	V. cholerae	Vibrio cholerae	O1	El Tor	Wave 1	TRUE	Absent	Absent	Present	Absent	Absent	Absent	Absent	Absent	Present	Present	Present	Absent	Absent	Absent	Absent	Absent	Absent	Absent	Absent	Absent	Absent	Absent	Absent	Absent	Absent	Absent	Absent	Present	Absent	Absent	69	7	11	4	37	12	1	20	Susceptible	Susceptible	Resistant
S14_R72	MV31073	2012	V. cholerae	Vibrio cholerae	O1	El Tor Variant	Late Wave 3	TRUE	Absent	Present	Absent	Present	Absent	Absent	Absent	Absent	Absent	Absent	Present	Present	Absent	Absent	Absent	Present	Absent	Absent	Absent	Absent	Absent	Absent	Absent	Absent	Present	Absent	Absent	Present	Present	Present	69	7	11	4	37	12	1	20	Susceptible	Susceptible	Susceptible
S15_R72	MV31286	2012	V. cholerae	Vibrio cholerae	O1	El Tor Variant	Late Wave 3	TRUE	Absent	Present	Absent	Present	Absent	Absent	Absent	Absent	Absent	Absent	Present	Present	Absent	Absent	Absent	Present	Absent	Absent	Absent	Absent	Absent	Absent	Absent	Absent	Present	Absent	Absent	Present	Present	Present	69	7	11	4	37	12	1	20	Susceptible	Susceptible	Resistant
S16_R72	MV31401	2012	V. cholerae	Vibrio cholerae	O1	El Tor Variant	Late Wave 3	TRUE	Absent	Present	Absent	Present	Absent	Absent	Absent	Absent	Absent	Absent	Present	Present	Absent	Absent	Absent	Present	Absent	Absent	Absent	Absent	Absent	Absent	Absent	Absent	Present	Absent	Absent	Present	Present	Present	69	7	11	4	37	12	1	20	Susceptible	Susceptible	Susceptible
S30_R75	IDH 07047	2014	V. cholerae	Vibrio cholerae	O1	El Tor Variant	Late Wave 3	TRUE	Absent	Present	Absent	Present	Absent	Absent	Absent	Absent	Absent	Absent	Present	Present	Absent	Absent	Absent	Present	Absent	Absent	Absent	Absent	Absent	Absent	Absent	Absent	Present	Absent	Absent	Present	Present	Present	69	7	11	4	37	12	1	20	Susceptible	Susceptible	Susceptible
S31_R75	IDH 06906	2014	V. cholerae	Vibrio cholerae	O1	El Tor Variant	Late Wave 3	TRUE	Absent	Present	Absent	Present	Absent	Absent	Absent	Absent	Absent	Absent	Present	Present	Absent	Absent	Absent	Present	Absent	Absent	Absent	Absent	Absent	Absent	Absent	Absent	Present	Absent	Absent	Present	Present	Present	69	7	11	4	37	12	1	20	Susceptible	Susceptible	Susceptible
S32_R75	IDH 06960	2014	V. cholerae	Vibrio cholerae	O1	El Tor Variant	Late Wave 3	TRUE	Absent	Present	Absent	Present	Absent	Absent	Absent	Absent	Absent	Absent	Present	Present	Absent	Absent	Absent	Absent	Absent	Absent	Absent	Absent	Absent	Absent	Absent	Absent	Present	Absent	Absent	Present	Present	Present	69	7	11	4	37	12	1	20	Resistant	Resistant	Resistant
S33_R75	IDH 06903	2014	V. cholerae	Vibrio cholerae	O1	El Tor Variant	Late Wave 3	TRUE	Absent	Present	Absent	Present	Absent	Absent	Absent	Absent	Absent	Absent	Present	Present	Absent	Absent	Absent	Present	Absent	Absent	Absent	Absent	Absent	Absent	Absent	Absent	Present	Absent	Absent	Present	Present	Present	69	7	11	4	37	12	1	20	Susceptible	Susceptible	Susceptible
S34_R75	IDH 06893	2014	V. cholerae	Vibrio cholerae	O1	El Tor Variant	Late Wave 3	TRUE	Absent	Present	Absent	Present	Absent	Absent	Absent	Absent	Absent	Absent	Present	Present	Absent	Absent	Absent	Present	Absent	Absent	Absent	Absent	Absent	Absent	Absent	Absent	Present	Absent	Absent	Present	Present	Present	69	7	11	4	37	12	1	20	Susceptible	Susceptible	Susceptible
S35_R75	IDH 08341	2015	V. cholerae	Vibrio cholerae	O1	El Tor Variant	Late Wave 3	TRUE	Absent	Present	Absent	Present	Absent	Absent	Absent	Absent	Absent	Absent	Present	Present	Absent	Absent	Absent	Present	Absent	Absent	Absent	Absent	Absent	Absent	Absent	Absent	Present	Absent	Absent	Present	Present	Present	69	7	11	4	37	12	1	20	Resistant	Resistant	Resistant
S36_R75	IDH 08153	2015	V. cholerae	Vibrio cholerae	O1	El Tor Variant	Early Wave 3	TRUE	Absent	Present	Absent	Present	Absent	Absent	Absent	Absent	Absent	Absent	Present	Present	Absent	Absent	Absent	Absent	Absent	Absent	Absent	Absent	Absent	Absent	Absent	Absent	Present	Absent	Present	Present	Present	Present	69	7	11	4	37	12	1	20	Resistant	Resistant	Resistant
S37_R75	IDH 08169	2015	V. cholerae	Vibrio cholerae	O1	El Tor Variant	Early Wave 3	TRUE	Absent	Present	Absent	Present	Absent	Absent	Absent	Absent	Absent	Absent	Present	Present	Absent	Absent	Absent	Absent	Absent	Absent	Absent	Absent	Absent	Absent	Absent	Absent	Present	Absent	Present	Present	Present	Present	69	7	11	4	37	12	1	20	Resistant	Resistant	Resistant
S38_R75	IDH 08212	2015	V. cholerae	Vibrio cholerae	O1	El Tor Variant	Late Wave 3	TRUE	Absent	Present	Absent	Present	Absent	Absent	Absent	Absent	Absent	Absent	Present	Present	Absent	Absent	Absent	Present	Absent	Absent	Absent	Absent	Absent	Absent	Absent	Absent	Present	Absent	Absent	Present	Present	Present	69	7	11	4	37	12	1	20	Resistant	Resistant	Resistant
S39_R75	IDH 08037	2015	V. cholerae	Vibrio cholerae	O1	El Tor Variant	Early Wave 3	TRUE	Absent	Present	Absent	Present	Absent	Absent	Absent	Absent	Absent	Absent	Present	Present	Absent	Absent	Absent	Absent	Absent	Absent	Absent	Absent	Absent	Absent	Absent	Absent	Present	Absent	Present	Present	Present	Present	69	7	11	4	37	12	1	20	Resistant	Resistant	Resistant
S40_R75	IDH 08311	2015	V. cholerae	Vibrio cholerae	O1	El Tor Variant	Early Wave 3	TRUE	Absent	Present	Absent	Present	Absent	Absent	Absent	Absent	Absent	Absent	Present	Present	Absent	Absent	Absent	Absent	Absent	Absent	Absent	Absent	Absent	Absent	Absent	Absent	Present	Absent	Present	Present	Present	Present	69	7	11	4	37	12	1	20	Susceptible	Resistant	Susceptible
S41_R75	IDH 08399	2015	V. cholerae	Vibrio cholerae	O1	El Tor Variant	Early Wave 3	TRUE	Absent	Present	Absent	Absent	Absent	Absent	Absent	Absent	Absent	Absent	Present	Present	Absent	Absent	Absent	Absent	Absent	Absent	Absent	Absent	Absent	Absent	Absent	Absent	Present	Absent	Present	Present	Present	Present	Unknown ST	7	11	4	37?	12	1	20	Resistant	Resistant	Resistant
S42_R75	IDH 2095	2009	V. cholerae	Vibrio cholerae	O1	El Tor Variant	Early Wave 3	TRUE	Absent	Absent	Absent	Absent	Absent	Absent	Absent	Absent	Absent	Absent	Present	Present	Absent	Present	Absent	Absent	Absent	Absent	Absent	Present	Absent	Absent	Absent	Absent	Absent	Absent	Absent	Present	Present	Present	69	7	11	4	37	12	1	20	Intermediate	Susceptible	Intermediate
S43_R75	IDH 2096	2009	V. cholerae	Vibrio cholerae	O1	El Tor Variant	Early Wave 3	TRUE	Absent	Present	Absent	Present	Absent	Absent	Absent	Absent	Absent	Absent	Present	Present	Absent	Absent	Absent	Absent	Absent	Absent	Absent	Absent	Absent	Absent	Absent	Absent	Present	Absent	Present	Present	Present	Present	69	7	11	4	37	12	1	20	Intermediate	Susceptible	Intermediate
S44_R75	IDH 2099	2009	V. cholerae	Vibrio cholerae	O1	El Tor Variant	Early Wave 3	TRUE	Absent	Absent	Absent	Absent	Absent	Absent	Absent	Absent	Absent	Absent	Present	Absent	Absent	Absent	Absent	Absent	Absent	Absent	Absent	Absent	Absent	Absent	Absent	Absent	Absent	Absent	Absent	Present	Present	Present	69	7	11	4	37	12	1	20	Intermediate	Susceptible	Intermediate
S45_R75	IDH 2103	2009	V. cholerae	Vibrio cholerae	O1	El Tor Variant	Early Wave 3	TRUE	Absent	Absent	Absent	Absent	Absent	Absent	Absent	Absent	Absent	Absent	Present	Present	Absent	Absent	Absent	Absent	Absent	Absent	Absent	Absent	Absent	Absent	Absent	Absent	Absent	Absent	Absent	Present	Present	Present	Unknown ST	7	11?	4	37	12	1	20	Intermediate	Susceptible	Intermediate
S46_R75	IDH 3712	2011	V. cholerae	Vibrio cholerae	O1	El Tor Variant	Late Wave 3	TRUE	Absent	Absent	Absent	Absent	Absent	Absent	Absent	Absent	Absent	Absent	Present	Present	Absent	Absent	Absent	Absent	Absent	Absent	Absent	Absent	Absent	Absent	Absent	Absent	Absent	Absent	Absent	Present	Present	Present	69	7	11	4	37	12	1	20	Susceptible	Intermediate	Intermediate
S47_R75	IDH 3717	2011	V. cholerae	Vibrio cholerae	O1	El Tor Variant	Late Wave 3	TRUE	Absent	Absent	Absent	Absent	Absent	Absent	Absent	Absent	Absent	Absent	Present	Present	Absent	Absent	Absent	Absent	Absent	Absent	Absent	Absent	Absent	Absent	Absent	Absent	Absent	Absent	Absent	Present	Present	Present	69	7	11	4	37	12	1	20	Resistant	Resistant	Intermediate
S48_R75	IDH 3723	2011	V. cholerae	Vibrio cholerae	O1	El Tor Variant	Late Wave 3	TRUE	Absent	Absent	Absent	Absent	Absent	Absent	Absent	Absent	Absent	Absent	Present	Present	Absent	Absent	Absent	Absent	Absent	Absent	Absent	Absent	Absent	Absent	Absent	Absent	Absent	Absent	Absent	Present	Present	Present	69	7	11	4	37	12	1	20	Intermediate	Intermediate	Intermediate
S49_R75	IDH 3732	2011	V. cholerae	Vibrio cholerae	O1	El Tor Variant	Late Wave 3	TRUE	Absent	Absent	Absent	Absent	Absent	Absent	Absent	Absent	Absent	Absent	Present	Present	Absent	Absent	Absent	Absent	Absent	Absent	Absent	Absent	Absent	Absent	Absent	Absent	Absent	Absent	Absent	Present	Present	Present	69	7	11	4	37	12	1	20	Susceptible	Susceptible	Intermediate
S50_R75	IDH 3739	2011	V. cholerae	Vibrio cholerae	O1	El Tor Variant	ND	TRUE	Absent	Absent	Absent	Absent	Absent	Absent	Absent	Absent	Absent	Absent	Present	Present	Absent	Absent	Absent	Absent	Absent	Absent	Absent	Absent	Absent	Absent	Absent	Absent	Absent	Absent	Absent	Present	Present	Present	69	7	11	4	37	12	1	20	Intermediate	Resistant	Intermediate
S51_R75	IDH 3736	2011	V. cholerae	Vibrio cholerae	O1	El Tor Variant	Late Wave 3	TRUE	Absent	Absent	Absent	Absent	Absent	Absent	Absent	Absent	Absent	Absent	Present	Present	Absent	Absent	Absent	Absent	Absent	Absent	Absent	Absent	Absent	Absent	Absent	Absent	Absent	Absent	Absent	Present	Present	Present	69	7	11	4	37	12	1	20	Susceptible	Intermediate	Intermediate
S52_R75	IDH 3053	2010	V. cholerae	Vibrio cholerae	O1	El Tor Variant	Late Wave 3	TRUE	Absent	Present	Absent	Present	Absent	Absent	Absent	Absent	Absent	Absent	Present	Present	Absent	Absent	Absent	Present	Absent	Absent	Absent	Absent	Absent	Absent	Absent	Absent	Present	Absent	Absent	Present	Present	Present	69	7	11	4	37	12	1	20	Resistant	Susceptible	Resistant
S53_R75	IDH 3056	2010	V. cholerae	Vibrio cholerae	O1	El Tor Variant	Late Wave 3	TRUE	Absent	Present	Absent	Present	Absent	Absent	Absent	Absent	Absent	Absent	Present	Present	Absent	Absent	Absent	Present	Absent	Absent	Absent	Absent	Absent	Absent	Absent	Absent	Present	Absent	Absent	Present	Present	Present	69	7	11	4	37	12	1	20	Resistant	Intermediate	Intermediate
S54_R75	IDH 3060	2010	V. cholerae	Vibrio cholerae	O1	El Tor Variant	Late Wave 3	TRUE	Absent	Present	Absent	Present	Absent	Absent	Absent	Absent	Absent	Absent	Present	Present	Absent	Absent	Absent	Present	Absent	Absent	Absent	Absent	Absent	Absent	Absent	Absent	Present	Absent	Absent	Present	Present	Present	69	7	11	4	37	12	1	20	Intermediate	Resistant	Intermediate
S55_R75	IDH 5521	2013	V. cholerae	Vibrio cholerae	Non-O1/O139	ND	ND	ND	Absent	Absent	Absent	Absent	Absent	Absent	Absent	Absent	Absent	Absent	Absent	Absent	Absent	Absent	Present	Absent	Absent	Absent	Absent	Absent	Present	Absent	Absent	Absent	Absent	Absent	Absent	Absent	Present	Present	Unknown ST	2	36	14	79	39	1	54	Susceptible	Susceptible	Susceptible
S56_R75	IDH 5472	2013	V. cholerae	Vibrio cholerae	Non-O1/O139	ND	ND	ND	Absent	Absent	Absent	Absent	Absent	Absent	Absent	Absent	Absent	Absent	Absent	Absent	Absent	Absent	Absent	Absent	Absent	Absent	Absent	Absent	Absent	Absent	Absent	Absent	Absent	Absent	Absent	Absent	Absent	Absent	Unknown ST	67	~56	14	170	~6	55	88	Intermediate	Susceptible	Intermediate
S57_R75	IDH 5566	2013	V. cholerae	Vibrio cholerae	Non-O1/O139	ND	ND	ND	Absent	Absent	Absent	Absent	Absent	Absent	Absent	Absent	Absent	Absent	Present	Absent	Absent	Absent	Absent	Absent	Absent	Absent	Absent	Absent	Present	Absent	Absent	Absent	Absent	Absent	Absent	Present	Absent	Absent	Unknown ST	14	5	45	47	25	1	4	Intermediate	Intermediate	Resistant
S58_R75	IDH 5931	2013	V. cholerae	Vibrio cholerae	Non-O1/O139	ND	ND	ND	Absent	Absent	Absent	Absent	Absent	Absent	Absent	Absent	Absent	Absent	Absent	Absent	Absent	Absent	Absent	Absent	Absent	Absent	Absent	Absent	Absent	Absent	Absent	Absent	Absent	Absent	Absent	Absent	Present	Present	Unknown ST	24	5	14	22	30	1	~52	Susceptible	Susceptible	Susceptible
S59_R75	IDH 5492	2013	V. cholerae	Vibrio cholerae	O1	El Tor Variant	Late Wave 3	TRUE	Absent	Present	Absent	Present	Absent	Absent	Absent	Absent	Absent	Absent	Present	Present	Absent	Absent	Absent	Present	Absent	Absent	Absent	Absent	Absent	Absent	Absent	Absent	Present	Absent	Absent	Present	Present	Present	69	7	11	4	37	12	1	20	Resistant	Intermediate	Intermediate
S60_R75	IDH 5519	2013	V. cholerae	Vibrio cholerae	O1	El Tor Variant	Late Wave 3	TRUE	Absent	Present	Absent	Present	Absent	Absent	Absent	Absent	Absent	Absent	Present	Present	Absent	Absent	Absent	Present	Absent	Absent	Absent	Absent	Absent	Absent	Absent	Absent	Present	Absent	Absent	Present	Present	Present	69	7	11	4	37	12	1	20	Intermediate	Susceptible	Intermediate
S61_R75	IDH 5916	2013	V. cholerae	Vibrio cholerae	O1	El Tor Variant	Late Wave 3	TRUE	Absent	Present	Absent	Present	Absent	Absent	Absent	Absent	Absent	Absent	Present	Present	Absent	Absent	Absent	Present	Absent	Absent	Absent	Absent	Absent	Absent	Absent	Absent	Present	Absent	Absent	Present	Present	Present	69	7	11	4	37	12	1	20	Intermediate	Intermediate	Intermediate
S62_R75	IDH 9360	2016	V. cholerae	Vibrio cholerae	O1	El Tor Variant	Late Wave 3	TRUE	Absent	Present	Absent	Present	Absent	Absent	Absent	Absent	Absent	Absent	Present	Present	Absent	Absent	Absent	Absent	Absent	Absent	Absent	Absent	Absent	Absent	Absent	Absent	Present	Absent	Absent	Present	Present	Present	69	7	11	4	37	12	1	20	Intermediate	Intermediate	Intermediate
S63_R75	IDH 9371	2016	V. cholerae	Vibrio cholerae	O1	El Tor Variant	Late Wave 3	TRUE	Absent	Present	Absent	Present	Absent	Absent	Absent	Absent	Absent	Absent	Present	Present	Absent	Absent	Absent	Present	Absent	Absent	Absent	Absent	Absent	Absent	Absent	Absent	Present	Absent	Absent	Present	Present	Present	69	7	11	4	37	12	1	20	Intermediate	Intermediate	Intermediate
S64_R75	IDH 9406	2016	V. cholerae	Vibrio cholerae	Non-O1/O139	ND	ND	ND	Absent	Absent	Absent	Absent	Absent	Absent	Absent	Absent	Absent	Absent	Absent	Absent	Absent	Absent	Absent	Absent	Absent	Absent	Absent	Absent	Absent	Absent	Absent	Absent	Absent	Absent	Absent	Absent	Present	Absent	Unknown ST	1	~5	14	~200	~70	1	~91	Susceptible	Susceptible	Intermediate
S65_R75	BCH 12853	2021	V. cholerae	Vibrio cholerae	O1	El Tor	ND	TRUE	Absent	Present	Absent	Present	Absent	Absent	Absent	Absent	Absent	Absent	Present	Present	Absent	Absent	Absent	Absent	Absent	Absent	Absent	Absent	Absent	Absent	Absent	Absent	Present	Absent	Absent	Present	Present	Present	69	7	11	4	37	12	1	20	Intermediate	Intermediate	Intermediate
S66_R75	MICRO 0025	2021	V. cholerae	Vibrio cholerae	O1	El Tor Variant	Late Wave 3	TRUE	Absent	Present	Absent	Present	Absent	Absent	Absent	Absent	Absent	Absent	Present	Present	Absent	Absent	Absent	Present	Absent	Absent	Absent	Absent	Absent	Absent	Absent	Absent	Present	Absent	Absent	Present	Present	Present	69	7	11	4	37	12	1	20	Resistant	Intermediate	Intermediate
S67_R75	BCH 12622	2021	V. cholerae	Vibrio cholerae	O139	ND	ND	ND	Absent	Absent	Absent	Absent	Absent	Absent	Absent	Absent	Absent	Absent	Absent	Absent	Absent	Absent	Absent	Absent	Absent	Absent	Absent	Absent	Absent	Absent	Absent	Absent	Absent	Absent	Absent	Absent	Absent	Absent	Unknown ST	3	~23	29	87	25	3	12	Susceptible	Susceptible	Intermediate
S68_R75	BCH 12638	2021	V. paracholerae	V. paracholerae	V. paracholerae	ND	ND	ND	Absent	Absent	Absent	Absent	Absent	Present	Absent	Absent	Absent	Absent	Absent	Absent	Absent	Absent	Absent	Absent	Absent	Absent	Absent	Absent	Absent	Present	Absent	Absent	Absent	Absent	Absent	Absent	Present	Present	Unknown ST	23	46	14	~3	34	10	29	Intermediate	Resistant	Intermediate
S69_R75	IDH 226	2022	V. cholerae	Vibrio cholerae	O1	El Tor Variant	Late Wave 3	TRUE	Absent	Present	Absent	Present	Absent	Absent	Absent	Absent	Absent	Absent	Present	Present	Absent	Absent	Absent	Absent	Absent	Absent	Absent	Absent	Absent	Absent	Absent	Absent	Present	Absent	Absent	Present	Present	Present	69	7	11	4	37	12	1	20	Resistant	Resistant	Intermediate
S70_R75	IDH 292	2022	V. cholerae	Vibrio cholerae	O1	El Tor Variant	Late Wave 3	TRUE	Absent	Present	Absent	Present	Absent	Absent	Absent	Absent	Absent	Absent	Present	Present	Absent	Absent	Absent	Present	Absent	Absent	Absent	Absent	Absent	Absent	Absent	Absent	Present	Absent	Absent	Present	Present	Present	69	7	11	4	37	12	1	20	Intermediate	Intermediate	Intermediate
S71_R75	IDH 300	2022	V. cholerae	Vibrio cholerae	O1	El Tor Variant	Late Wave 3	TRUE	Absent	Present	Absent	Present	Absent	Absent	Absent	Absent	Absent	Absent	Present	Present	Absent	Absent	Absent	Present	Absent	Absent	Absent	Absent	Absent	Absent	Absent	Absent	Present	Absent	Absent	Present	Present	Present	69	7	11	4	37	12	1	20	Intermediate	Intermediate	Intermediate
S72_R75	IDH 19	2022	V. cholerae	Vibrio cholerae	Non-O1/O139	ND	ND	ND	Absent	Absent	Absent	Absent	Absent	Absent	Absent	Absent	Absent	Absent	Absent	Absent	Absent	Absent	Absent	Absent	Absent	Absent	Absent	Absent	Present	Absent	Absent	Absent	Absent	Absent	Absent	Absent	Present	Present	Unknown ST	2	5	1	50	31	18	54	Intermediate	Intermediate	Intermediate
S73_R75	BCH 13748	2022	V. cholerae	Vibrio cholerae	Non-O1/O139	ND	ND	ND	Absent	Absent	Absent	Absent	Absent	Present	Absent	Absent	Absent	Absent	Absent	Absent	Absent	Absent	Present	Absent	Absent	Absent	Absent	Absent	Present	Absent	Absent	Absent	Absent	Absent	Absent	Absent	Absent	Absent	Unknown ST	27	5	14	50	30	18	45	Intermediate	Resistant	Intermediate
S74_R75	BCH 13760	2022	V. cholerae	Vibrio cholerae	Non-O1/O139	ND	ND	ND	Absent	Absent	Absent	Absent	Absent	Absent	Absent	Absent	Absent	Absent	Absent	Absent	Absent	Absent	Absent	Absent	Absent	Absent	Absent	Absent	Absent	Absent	Absent	Absent	Absent	Absent	Absent	Present	Present	Present	Unknown ST	12	5	14	~106	34	1	-	Intermediate	Resistant	Intermediate
S75_R75	BCH 13807	2022	V. cholerae	Vibrio cholerae	Non-O1/O139	ND	ND	ND	Absent	Absent	Absent	Absent	Absent	Absent	Absent	Absent	Absent	Absent	Absent	Absent	Absent	Absent	Absent	Absent	Absent	Absent	Absent	Absent	Absent	Present	Absent	Absent	Absent	Absent	Absent	Absent	Absent	Absent	Unknown ST	2	5	3	~78	14?	6	45	Intermediate	Susceptible	Intermediate
S76_R75	IDH 317	2022	V. paracholerae	V. paracholerae	V. paracholerae	ND	ND	ND	Absent	Absent	Absent	Absent	Absent	Present	Absent	Absent	Absent	Absent	Absent	Absent	Absent	Absent	Absent	Absent	Absent	Absent	Absent	Absent	Absent	Absent	Absent	Absent	Absent	Absent	Absent	Absent	Present	Present	Unknown ST	~23	5	26	78	~58	11	26	Susceptible	Resistant	Intermediate
S77_R75	IDH 229	2022	V. cholerae	Vibrio cholerae	Non-O1/O139	ND	ND	ND	Absent	Absent	Absent	Absent	Absent	Present	Absent	Absent	Absent	Absent	Absent	Absent	Absent	Absent	Present	Absent	Absent	Absent	Absent	Absent	Present	Absent	Absent	Absent	Absent	Absent	Absent	Absent	Absent	Absent	Unknown ST	27	5	14	50	30	18	45	Intermediate	Resistant	Intermediate
S78_R75	IDH 259	2022	V. cholerae	Vibrio cholerae	Non-O1/O139	ND	ND	ND	Absent	Absent	Absent	Absent	Absent	Absent	Absent	Absent	Absent	Absent	Absent	Absent	Absent	Present	Absent	Absent	Absent	Absent	Absent	Absent	Absent	Present	Absent	Absent	Absent	Absent	Absent	Present	Absent	Absent	85	3	23	15	48	47	35	5	Intermediate	Susceptible	Intermediate
S79_R75	IDH 222	2022	V. cholerae	Vibrio cholerae	Non-O1/O139	ND	ND	ND	Absent	Present	Absent	Present	Absent	Absent	Absent	Absent	Absent	Absent	Absent	Absent	Present	Absent	Absent	Present	Absent	Absent	Absent	Absent	Present	Absent	Absent	Present	Present	Present	Absent	Present	Present	Present	Unknown ST	24	5	14	8	7	1	45	Intermediate	Susceptible	Intermediate
S80_R75	IDH 13198	2023	V. cholerae	Vibrio cholerae	O1	El Tor Variant	Late Wave 3	TRUE	Absent	Absent	Absent	Absent	Absent	Absent	Absent	Absent	Absent	Absent	Present	Present	Absent	Absent	Absent	Present	Absent	Absent	Absent	Absent	Absent	Absent	Absent	Absent	Absent	Absent	Absent	Present	Present	Present	69	7	11	4	37	12	1	20	Intermediate	Intermediate	Intermediate
S81_R75	IDH 491	2023	V. cholerae	Vibrio cholerae	O1	El Tor Variant	Late Wave 3	TRUE	Absent	Present	Absent	Present	Absent	Absent	Absent	Absent	Absent	Absent	Present	Present	Absent	Absent	Absent	Present	Absent	Absent	Absent	Absent	Absent	Absent	Absent	Absent	Present	Absent	Absent	Present	Present	Present	69	7	11	4	37	12	1	20	Intermediate	Intermediate	Intermediate
[truncated: 16 more columns]
