# Supplementary material for: A decade of antimicrobial resistance in Vibrio spp.: genomic and functional insights
Source: Microbiol Spectr. 2026 Apr 2;14(5):e02162-25. doi: 10.1128/spectrum.02162-25 (PMC13142030; doi:10.1128/spectrum.02162-25)
Supplement: Table S2 — Details of the virulence gene profiles and their corresponding protein expression levels in Luria Bertani (LB) and Alkaline Peptone Infusion (AKI) media. [file spectrum.02162-25-s0006.xlsx]

## Sheet: Sheet1
Supplementary Table S2 The Excel file provides details of the virulence gene profiles and their corresponding protein expression levels in Luria Bertani (LB) and acute kidney injury (AKI) media, as related to Figure 5.
				V. cholerae																								V. paracholerae
				O1_EL TOR												O139			NON O1, NON O139						Classical
Function	Virulent gene	Accession No.	Product	MV 35926			MV 14585			IDH 10941			VC N16961 (Control)			BCH 11679			IDH 9406			BCH 13807			VC O395 (Control)			BCH 9309			IDH 12180			BCH 13063			BCH 12638			IDH 317
Database source: PATRIC, Victors, VFDB				Gene	Expression in LB	Expression in AKI	Gene	Expression in LB	Expression in AKI	Gene	Expression in LB	Expression in AKI	Gene	Expression in LB	Expression in AKI	Gene	Expression in LB	Expression in AKI	Gene	Expression in LB	Expression in AKI	Gene	Expression in LB	Expression in AKI	Gene	Expression in LB	Expression in AKI	Gene	Expression in LB	Expression in AKI	Gene	Expression in LB	Expression in AKI	Gene	Expression in LB	Expression in AKI	Gene	Expression in LB	Expression in AKI	Gene	Expression in LB	Expression in AKI
Toxins	ctxA	NP_231100	cholera enterotoxin A subunit	1	0	0	1	0	0	1	1	1	1	1	1	1	0	0	0	0	0	0	0	0	1	1	1	0	0	0	0	0	0	0	0	0	0	0	0	0	0	0
	ctxB	NP_231099	cholera enterotoxin B subunit	1	0	0	1	0	0	1	1	1	1	1	1	1	0	0	0	0	0	0	0	0	1	1	1	0	0	0	0	0	0	0	0	0	0	0	0	0	0	0
	ace	NP_231102	accessory cholera enterotoxin	1	0	0	1	0	0	1	0	0	1	0	0	0	0	0	0	0	0	0	0	0	1	0	0	0	0	0	0	0	0	0	0	0	0	0	0	0	0	0
	hlyA	NP_232618	Vibrio cholerae cytolysin VCC	1	1	1	1	0	0	1	1	1	1	0	0	1	0	1	1	1	1	1	0	0	1	0	0	1	0	0	1	0	0	1	0	0	1	0	0	1	0	0
	rtxA	NP_231094	RTX toxin RtxA	1	0	0	1	0	0	1	0	1	1	0	0	1	0	0	1	0	0	1	1	1	1	0	0	N/D	0	0	N/D	0	0	N/D	0	0	N/D	0	0	N/D	0	0
	rtxB	NP_231091	RTX toxin transporter RtxB	1	0	0	1	0	0	1	0	0	1	0	0	1	0	0	0	0	0	1	0	0	1	0	0	1	0	0	1	0	0	1	0	0	1	0	0	1	0	0
	rtxC	NP_231093	RTX toxin activating protein RtxC	1	0	0	1	0	0	1	0	0	1	0	0	1	0	0	0	0	0	1	0	0	0	0	0	1	0	0	1	0	0	1	0	0	1	0	0	1	0	0
	rtxD	NP_231090	RTX toxin transporter RtxD	1	0	0	1	0	0	1	0	0	1	0	0	1	0	0	0	0	0	1	0	0	1	0	0	1	0	0	1	0	0	1	0	0	1	0	0	1	0	0
	chxA	AAW80252	Cholix toxin	0	0	0	0	0	0	0	0	0	0	0	0	N/D	0	0	0	0	0	N/D	0	0	0	0	0	0	0	0	0	0	0	0	0	0	1	0	0	0	0	0
Colonization factor in human intestine	tcpA	NP_230476	toxin co-regulated pilin A	1	1	1	1	1	1	1	1	1	1	1	1	0	0	0	0	0	0	0	0	0	1	1	1	0	0	0	0	0	0	0	0	0	0	0	0	0	0	0
	tcpB	NP_230477	toxin co-regulated pilus biosynthesis protein B	1	0	0	1	0	1	1	0	1	1	1	1	0	0	0	0	0	0	0	0	0	1	1	1	0	0	0	0	0	0	0	0	0	0	0	0	0	0	0
	tcpC	NP_230479	toxin co-regulated pilus biosynthesis outer membrane protein C	1	0	1	1	0	1	1	0	1	1	1	1	0	0	0	0	0	0	0	0	0	1	1	1	0	0	0	0	0	0	0	0	0	0	0	0	0	0	0
	tcpD	NP_230481	toxin co-regulated pilus biosynthesis protein D	1	0	1	1	0	1	1	1	1	1	0	0	0	0	0	0	0	0	0	0	0	1	0	0	0	0	0	0	0	0	0	0	0	0	0	0	0	0	0
	tcpE	NP_230484	toxin co-regulated pilus biosynthesis protein E	1	1	0	1	1	0	1	0	1	1	1	1	0	0	0	0	0	0	0	0	0	1	1	1	0	0	0	0	0	0	0	0	0	0	0	0	0	0	0
	tcpF	NP_230485	toxin co-regulated pilus biosynthesis protein F	1	1	0	1	1	1	1	1	1	1	0	0	0	0	0	0	0	0	0	0	0	1	1	1	0	0	0	0	0	0	0	0	0	0	0	0	0	0	0
	tcpH	NP_230475	toxin co-regulated pilus biosynthesis protein H	1	0	0	1	0	0	1	0	0	1	0	1	0	0	0	0	0	0	0	0	0	1	1	1	0	0	0	0	0	0	0	0	0	0	0	0	0	0	0
	tcpI	NP_230473	toxin co-regulated pilus biosynthesis protein I	1	0	1	1	0	1	1	0	1	1	1	1	0	0	0	0	0	0	0	0	0	1	1	1	0	0	0	0	0	0	0	0	0	0	0	0	0	0	0
	tcpJ	NP_230487	leader peptidase TcpJ	1	0	0	1	0	0	1	0	0	1	0	0	0	0	0	0	0	0	0	0	0	1	0	0	0	0	0	0	0	0	0	0	0	0	0	0	0	0	0
	tcpN/toxT	NP_230486	TCP pilus virulence regulatory protein	1	0	0	1	0	0	1	0	0	1	1	1	0	0	0	0	0	0	0	0	0	1	1	1	0	0	0	0	0	0	0	0	0	0	0	0	0	0	0
	tcpP	NP_230474	toxin co-regulated pilus biosynthesis protein P	1	0	1	1	0	1	1	1	1	1	1	1	0	0	0	0	0	0	0	0	0	1	1	1	0	0	0	0	0	0	0	0	0	0	0	0	0	0	0
	tcpQ	NP_230478	toxin co-regulated pilus biosynthesis protein Q	1	0	1	1	0	1	1	0	1	1	0	1	0	0	0	0	0	0	0	0	0	1	1	1	0	0	0	0	0	0	0	0	0	0	0	0	0	0	0
	tcpR	NP_230480	toxin co-regulated pilus biosynthesis protein R	1	0	0	1	0	0	1	0	0	1	0	0	0	0	0	0	0	0	0	0	0	1	1	1	0	0	0	0	0	0	0	0	0	0	0	0	0	0	0
	tcpS	NP_230482	toxin co-regulated pilus biosynthesis protein S	1	1	1	1	0	1	1	0	1	1	1	1	0	0	0	0	0	0	0	0	0	1	1	1	0	0	0	0	0	0	0	0	0	0	0	0	0	0	0
	tcpT	NP_230483	toxin co-regulated pilus biosynthesis protein T	1	0	1	1	0	1	1	1	0	1	0	0	0	0	0	0	0	0	0	0	0	1	1	1	0	0	0	0	0	0	0	0	0	0	0	0	0	0	0
	acfA	NP_230492	accessory colonization factor AcfA	1	0	1	1	0	0	1	0	1	1	0	0	0	0	0	0	0	0	0	0	0	1	1	1	0	0	0	0	0	0	0	0	0	0	0	0	0	0	0
	acfB	NP_230488	accessory colonization factor AcfB	1	0	1	1	0	1	1	1	1	1	0	0	0	0	0	0	0	0	0	0	0	1	1	1	0	0	0	0	0	0	0	0	0	0	0	0	0	0	0
	acfC	NP_230489	accessory colonization factor AcfC	1	0	1	1	0	0	1	0	0	1	0	1	0	0	0	0	0	0	0	0	0	1	1	1	0	0	0	0	0	0	0	0	0	0	0	0	0	0	0
	acfD	NP_230493	accessory colonization factor AcfD	1	0	0	1	0	0	1	0	0	1	0	0	0	0	0	0	0	0	0	0	0	1	0	1	0	0	0	0	0	0	0	0	0	0	0	0	0	0	0
	zot	NP_231101	zona occludens toxin : Increase intestinal permeability	1	0	0	1	0	0	1	0	0	1	0	0	0	0	0	0	0	0	0	0	0	1	0	0	0	0	0	0	0	0	0	0	0	0	0	0	0	0	0
Competition, Survival, Virulence (deliver toxin), Evolution	vasA	NP_232511	T6SS component TssF (ImpG/VasA)	1	0	0	1	0	1	1	0	0	1	0	0	1	0	0	1	0	0	1	0	0	1	0	0	1	1	1	1	0	1	1	1	1	1	0	1	1	1	1
	vasB	NP_232512	T6SS component TssG (ImpH/VasB)	1	0	0	1	0	0	1	0	0	1	0	0	1	0	0	1	0	0	1	0	0	1	0	0	1	0	0	1	0	0	1	0	0	1	0	0	1	0	0
	vasC	NP_232513	T6SS forkhead associated domain protein ImpI/VasC	1	0	1	1	1	1	1	0	0	1	0	0	1	1	1	1	1	1	1	0	0	1	0	0	1	1	1	1	1	1	1	1	1	1	1	1	1	1	1
	vasD	NP_232514	T6SS secretion lipoprotein TssJ (VasD)	1	0	0	1	0	0	1	0	0	1	0	0	1	0	0	1	0	0	1	0	0	1	0	0	1	0	0	1	0	0	1	0	0	1	0	0	1	0	0
	vasE	NP_232515	T6SS component TssK (ImpJ/VasE)	1	0	0	1	0	1	1	0	0	1	0	0	1	1	1	1	1	1	1	0	1	1	0	0	1	1	1	1	1	0	1	0	1	1	0	1	1	0	1
	vasF	NP_232521	T6SS outer membrane component TssL (ImpK/VasF) DotU family	1	0	0	1	0	0	1	0	0	1	1	0	1	0	0	1	0	0	1	0	0	1	1	0	1	0	0	1	0	0	1	0	0	1	0	0	1	0	0
	clpB/vasG	NP_232517	T6SS AAA+ chaperone ClpV (TssH)	1	1	1	1	1	1	1	1	1	1	1	1	1	1	1	1	1	1	1	1	1	1	1	1	1	1	1	1	1	0	1	0	1	1	1	1	1	0	0
	vasH	NP_232518	T6SS sigma-54-dependent regulator VasH	1	0	0	1	0	0	1	0	0	1	0	0	1	0	0	1	0	0	1	0	0	1	0	0	1	0	0	1	0	0	1	0	0	1	0	0	1	0	0
	vasI	NP_232519	T6SS protein VasI	1	0	0	1	0	1	1	0	1	1	0	0	1	1	1	1	1	1	1	1	0	1	0	0	1	1	0	1	0	1	1	1	1	1	0	1	1	1	1
	vasJ	NP_232520	T6SS component TssA (ImpA)	1	0	0	1	0	0	1	0	0	1	0	0	1	0	0	1	0	0	1	0	0	1	0	0	1	1	1	1	0	1	1	0	0	1	1	0	1	1	1
	icmF/vasK	NP_232521	T6SS component TssM (IcmF/VasK)	1	0	0	1	0	0	1	0	0	1	0	0	1	1	1	1	1	1	1	0	0	1	0	0	1	1	0	1	1	0	1	0	1	1	0	0	1	0	0
	vasL	NP_232522	T6SS protein VasL	1	0	0	1	0	0	1	0	0	1	0	0	1	0	0	1	0	0	1	0	0	1	0	0	1	0	0	1	0	0	1	0	0	1	0	0	1	0	0
	vgrG-2	NP_232419	T6SS Substrate VgrG protein	1	0	0	1	0	0	1	0	0	1	0	0	1	0	0	1	0	0	1	0	0	1	0	0	1	0	1	1	1	0	1	0	1	1	1	1	1	1	0
	vgrG-3	NP_232524	T6SS effector VgrG-3 protein lysozyme-like activity VgrG-3 and TsaB are a toxin-antitoxin complex	1	0	0	1	0	0	1	0	0	1	0	0	1	0	0	1	0	0	1	0	0	1	0	0	1	1	1	1	1	1	1	1	0	1	1	1	1	1	1
	vipA/mglA	NP_232508	T6SS component TssB	1	0	0	1	1	1	1	0	1	1	1	1	1	1	1	1	1	1	1	0	0	1	1	1	1	1	1	1	1	1	1	0	1	1	1	1	1	1	1
	vipB/mglB	NP_232509	T6SS component TssC (Large subunit) (ImpC/VipB)	1	0	0	1	1	0	1	1	1	1	0	0	1	1	1	1	1	1	1	0	0	1	0	0	1	1	1	1	1	1	1	1	1	1	1	1	1	1	1
	VCA0109	NP_232510	T6SS lysozyme-like component TssE	1	0	0	1	0	0	1	0	0	1	0	0	1	0	0	1	0	0	1	0	0	1	0	0	1	0	0	1	0	0	1	0	0	1	0	0	1	0	0
	VCA0122	NP_232523	T6SS regulatory protein	1	0	0	1	0	0	1	0	0	1	0	0	1	0	0	1	0	0	1	0	0	1	0	0	0	0	0	0	0	0	0	0	0	0	0	0	0	0	0
	hcp-2	NP_232418	T6SS component Hcp	1	0	0	1	1	1	1	1	0	1	1	1	1	1	1	1	1	1	1	0	0	1	1	0	1	1	0	1	1	0	1	0	1	1	1	1	1	1	1
	cqsA	NP_232914	CAI-1 autoinducer synthase	1	1	1	1	1	1	1	1	1	1	1	1	1	1	1	1	1	1	1	1	1	1	1	1	1	0	0	1	0	0	1	0	0	1	0	0	1	0	0
Quoram Sensing	luxS	NP_230208	S-ribosylhomocysteinase	1	1	1	1	1	1	1	1	1	1	1	1	1	1	1	1	1	1	1	1	1	1	1	1	1	0	0	1	0	0	1	0	0	1	0	0	1	0	0
Adherence,Motility	fliN	WP_001129786	Flagellar motor switch protein FliN	1	1	1	1	1	1	1	1	1	1	1	1	1	1	1	1	1	1	1	1	1	1	1	1	1	1	1	1	1	1	1	1	1	1	1	1	1	1	1
	flgP	WP_001881911	Flagellar protein FlgP	1	1	1	1	1	1	1	0	0	1	0	0	1	1	1	1	0	0	N/D	0	0	1	0	0	1	0	1	1	0	1	1	0	1	1	0	1	1	0	0
	fleN	WP_005457698	Flagellar synthesis regulator FleN	1	0	0	1	0	0	1	0	0	1	0	0	1	0	0	1	0	0	1	0	0	1	0	0	1	0	0	1	0	0	1	0	0	1	0	0	1	0	0
	ompU	WP_01107960	Outer membrane porin OmpU	1	1	1	1	1	1	1	1	1	1	1	1	1	1	1	1	1	1	1	1	1	1	1	1	1	1	1	1	0	1	1	1	1	1	1	1	1	1	1
	ompR		Two-component system response regulator OmpR	1	1	1	1	1	1	1	1	1	1	1	1	1	1	1	1	1	1	1	1	1	1	1	1	1	1	1	1	1	1	1	0	1	1	1	1	1	1	1
Proteases	hap	A0A140IM33	Hemagglutinin/protease regulatory protein	1	1	1	1	1	1	1	1	1	1	0	0	1	1	1	1	1	1	1	1	1	1	0	0	1	0	0	1	0	0	1	0	0	1	0	0	1	0	0
	ftsH_1	Q9KU86	ATP-dependent zinc metalloprotease	1	1	1	1	1	1	1	1	1	1	1	1	1	1	1	1	1	1	1	1	1	1	1	1	1	1	1	1	1	1	1	1	1	1	1	1	1	1	1
	hslV	A0A544FNZ2	ATP-dependent protease subunit	1	1	1	1	1	1	1	1	1	1	1	1	1	1	1	1	1	1	1	1	1	1	1	1	1	1	1	1	1	1	1	1	1	1	1	1	1	1	1
	hslU	A0A0X1L426	ATP-dependent protease ATPase subunit	1	1	1	1	1	1	1	1	1	1	1	1	1	1	1	1	1	1	1	1	1	1	0	0	1	1	1	1	1	1	1	1	1	1	1	1	1	1	1
	loN	A0A0K9V162	Lon protease	1	1	1	1	1	1	1	1	1	1	1	1	1	1	1	1	1	1	1	1	1	1	1	1	1	1	1	1	1	1	1	1	1	1	1	1	1	1	1
	tldD	A0A833A8W3	Metalloprotease tldD	1	0	0	1	0	0	1	0	0	1	0	0	1	1	1	1	0	0	1	0	0	1	0	0	1	1	1	1	1	1	1	1	1	1	1	1	1	1	1
	htpX	A0A0K9UUR3	Protease HtpX	1	1	1	1	1	1	1	1	1	1	1	1	1	1	1	1	1	1	1	1	1	1	1	1	1	1	1	1	1	1	1	1	1	1	1	1	1	1	1
	clpS	A0A085SH19	ATP-dependent Clp protease adapter protein ClpS	1	1	1	1	1	1	1	1	1	1	1	1	1	1	1	1	1	1	1	1	1	1	1	1	1	1	1	1	1	1	1	1	1	1	1	1	1	1	1
	clpA	A0A0H3AKV2	ATP-dependent Clp protease ATP-binding subunit ClpA	1	1	1	1	1	1	1	1	1	1	1	1	1	1	1	1	1	1	1	1	1	1	1	1	1	1	1	1	1	1	1	1	1	1	1	1	1	1	1
	pmbA	A0A085QI80	Metalloprotease PmbA	1	1	1	1	1	1	1	1	1	1	1	1	1	1	1	1	1	1	1	1	1	1	1	1	1	1	1	1	1	1	1	1	1	1	1	1	1	1	1
	clpP	A0A0K9UZF2	ATP-dependent Clp protease proteolytic subunit	1	1	1	1	1	1	1	1	1	1	1	1	1	1	1	1	1	1	1	1	1	1	1	1	1	1	1	1	1	1	1	1	1	1	1	1	1	1	1
	clpX	A0A0X1KXY7	ATP-dependent Clp protease ATP-binding subunit ClpX	1	1	1	1	1	1	1	1	1	1	1	1	1	1	1	1	1	1	1	1	1	1	1	1	1	1	1	1	1	1	1	1	1	1	1	1	1	1	1
	asp	A0A366AGV5	Alkaline serine protease	1	0	0	1	0	0	1	0	0	0	0	0	1	0	0	0	0	0	0	0	0	0	0	0	1	0	0	1	0	0	1	0	0	1	1	1	1	1	1
	sppA	A0A0H3AH00	Protease 4	1	1	1	1	1	1	1	1	1	1	1	1	1	1	1	1	1	1	1	1	1	1	1	1	1	1	1	1	1	1	1	0	1	1	1	1	1	1	1
1: Presence of gene and expression of protein
0: Absence of gene and no expression of protein
N/D: Partial BLAST hit
